# Supplementary material for: Exploring Pharmacy Students’ Perceptions of Feedback and Self-Reflection in Patient Counselling Simulations: Implications for Professional Development
Source: Pharmacy (Basel). 2025 May 27;13(3):74. doi: 10.3390/pharmacy13030074 (PMC12196583; doi:10.3390/pharmacy13030074)
Supplement: Supplementary file 1 [file pharmacy-13-00074-s001.zip]

Archive with 2 entries (2 files):
- Pharmacy-3600293_Supplementary Material_File S1 Grading Rubric.pdf
- Pharmacy-3600293_Supplementary Material_File S2 Focus Group Guide.pdf
